# Supplementary material for: Acute Glycemic Control in Prediabetes Individuals Favorably Alters Serum NLRP3 Inflammasome and Related Interleukins
Source: Int J Mol Sci. 2023 Sep 8;24(18):13837. doi: 10.3390/ijms241813837 (PMC10530894; doi:10.3390/ijms241813837)
Supplement: Supplementary file 1 [file ijms-24-13837-s001.zip]

Archive with 1 entries (1 files):
- ijms-2575059-supplementary.pdf
